# Supplementary material for: Purinergic signaling modulates CD4+ T cells with cytotoxic potential during Trypanosoma cruzi infection
Source: J Clin Invest. 2025 Jul 1;135(13):e186785. doi: 10.1172/JCI186785 (PMC12208558; doi:10.1172/JCI186785)
Supplement: Supporting data values [file jci-135-186785-s125.xlsx]

## Sheet: Fig. 1A
Fold increase RNA	0	6	24
CD39	1.217	4.41782	6.40856
	1.00231	4.93597	10.1261
	0.819794	5.18137	9.12611
CD73	1.07425	0.961483	6.54322
	0.941696	0.928731	6.23332
	0.988514	0.954842	6.1475
P2X7	1.0163	0.759611	8.39773
	1.10445	0.395934	4.58471
	0.890899	0.647671	7.1602
A2a	0.840896	0.773783	2.59668
	1.09429	0.846745	2.65124
	1.08673	0.779165	2.56093
A2b	1.37237	0.658231	7.48153
	0.95705	0.561231	6.74273
	0.761368	0.455861	5.36409

## Sheet: Fig. 1B
Hours post-activation	CD39+			CD73+			CD39+CD73+			CD39 (MFI)			CD73 (MFI)
0	0.75	1.03	0.73	12.2	13.4	13.3	1.38	1.66	1.44	0	4.27	0	267	276	277
24	1.15	1.45	2.32	30.2	30.3	30	2.5	2.81	3.82	67.2	49.2	7.25	492	502	521
48	4.7	7.51	11.8	38.8	35.1	31.9	8.88	13.5	21.3	43.5	123	270	759	800	868
72	37.2	32.9	30.8	3.78	4.64	2.66	50.4	54.6	61.1	1631	1640	1939	852	930	984
144	60.4	58.5	62.2	0.99	1.04	0.69	34.6	37.6	34.6	1776	1858	2164	517	543	514

## Sheet: Fig. 1C
Hours post-activation	0	24	48	72	144
P2X7 (%)	0.63	88.1	99.3	95.9	18
	1.27	92.4	98.4	97	22.4
	0.62	94.8	98.9	97	21.3
P2X7 (MFI)	32.2	460	842	615	108
	35.7	510	747	635	120
	30.4	554	832	652	118

## Sheet: Fig. 1D
Hours post-activation	0	24	48	72	144
A2a (%)	1.82	3.22	67.2	59.4	0.65
	2.83	39.4	53	47	0.84
	3.89	32.6	53.5	41.4	1.66
					0.57
					0.6
					0.59
A2a (MFI)	435	664	1576	1363	390
	581	1147	1297	1224	415
	408	1079	1292	1167	500
					370
					375
					378

## Sheet: Fig. 1E
Hours post-activation	0	24	48	72	144
HIF-1a (%)	0.69	0.31	34.4	82	1.13
	0.58	36.4	65.3	72.9	0.39
	0.076	32.3	63	84	0.64
					0.072
					0.31
					0.12
HIF-1a (%)	151	175	367	697	161
	190	402	551	635	129
	106	389	530	737	155
					81.4
					139
					102

## Sheet: Fig. 1G
Hours post-activation	0	24	48	72
ATP (nM)	206.97	71.75	59.22	58.33
	211.25	64.03	58.45
	97.41	61.05	58.94	58.34
ADO (uM)	1.71	9.71	6.16	6.82
	6.52	6.04	6.7	6.34
	2.43	3.21	2.25	6.7

## Sheet: Fig. 2A
	Med	ATP	ADO
Blast (%)	69.3	78.7	64
	77.1	88.5	62.5
	68.7	84.4	56.3
		80.5

## Sheet: Fig. 2B
	Med	ATP	ADO
CD44+CD69+ (%)	65.1	81.2	57.7
	70.7	78.9	55.9
	61	73.6	49

## Sheet: Fig. 2C
	Med	ATP	ADO
CD25 (%)	87.3	91.4	79.2
	77.8	90.5	75.3
	85.2	89.3	74.2
	83		71.9

## Sheet: Fig. 2D
	Med	ATP	ADO
Division Index	0.61	0.81	0.38
	0.63	0.93	0.34
	0.63	0.72	0.31
			0.24

[truncated: 51 more sheets: Fig. 2F, Fig. 2G, Fig. 3A, Fig. 3B, Fig. 3C, Fig. 3D, Fig. 3G, Fig. 3H, Fig. 3I, Fig. 3J, Fig. 4A, Fig. 4B, Fig. 4C, Fig. 5A, Fig. 5B, Fig. 5C, Fig. 5D, Fig. 5G, Fig. 5H, Fig. 5I …]
